# Supplementary material for: Neonatal Transport Ventilation: Simulation to Improve Knowledge and Skills
Source: MedEdPORTAL. 2022 Sep 13;18:11272. doi: 10.15766/mep_2374-8265.11272 (PMC9468152; doi:10.15766/mep_2374-8265.11272)
Supplement: Supplementary file 1 — Simulation Scenarios Guide.docxTransport Ventilator Troubleshooting Visual Aid.pptxPostsession Survey.docxLearner Knowledge Test.docxKnowledge Test Answers.docx [file mep_2374-8265.11272-s001.zip]

Archive with 6 entries (6 files):
- B. Transporter Ventilator Troubleshooting Visual Aid.pptx
- A. Simulation Scenarios Guide.docx
- C. Postsession Survey.docx
- D. Learner Knowledge Test.docx
- E. Knowledge Test Answers.docx
- Educational_Summary_Report_11272.pdf
